# Supplementary material for: Monoclonal-Based Antivenomics Reveals Conserved Neutralizing Epitopes in Type I PLA2 Molecules from Coral Snakes
Source: Toxins (Basel). 2022 Dec 26;15(1):15. doi: 10.3390/toxins15010015 (PMC9863321; doi:10.3390/toxins15010015)
Supplement: Supplementary file 1 [file toxins-15-00015-s001.zip]

Archive with 1 entries (1 files):
- toxins-2060284-supplementary.pdf
